# Supplementary material for: Effects of Alhagi camelorum Fisch polysaccharide from different regions on growth performance and gastrointestinal microbiota of sheep lambs
Source: Front Pharmacol. 2024 Apr 30;15:1379394. doi: 10.3389/fphar.2024.1379394 (PMC11091474; doi:10.3389/fphar.2024.1379394)
Supplement: Supplementary file 1 [file Table2.XLSX]

## Sheet: Sheet1
GH
	CK		4.408	4.408	4.079	4.079	4.298
	AK		4.627	4.627	5.833	4.956	6.272
	SS		7.917	7.917	6.491	6.93	8.355
IGF
	CK		395.833	375	475	508.333	487.5
	AK		375	479.167	454.167	662.5	525
	SS		550	595.833	495.833	470.833	512.5
Iinsulin
	CK		14.667	15.222	16.333	10.778	15.222
	AK		30.222	25.778	25.778	28	25.222
	SS		54.111	52.444	51.333	45.222	34.667
IgA
	CK		98.0612	106.224	108.265	111.327	108.265	99.0816	98.0612
	AK		150.102	110.306	129.694	125.612	116.429	132.755	105.204
	SS		204.184	178.673	216.429	179.694	150.102	182.755	162.347
IgM
	CK		6.66905	7.52865	5.80946	6.81232	7.38539
	AK		7.81519	7.02722	6.66905	6.88395	8.03009
	SS		7.24212	8.38825	8.38825	8.10172	8.88968
IL-4
	CK		11.4205	14.072	14.2614	13.6932	12.5568	12.5568	12.178
	AK		22.0265	19.9432	17.6705	14.072	12.7462	15.2083	13.8826
	SS		28.2765	27.1402	29.2235	19.9432	26.572	16.5341	20.1326
IL-10
	CK		37.8646	36.8229	36.3021	36.3021	38.9062	35.2604	35.7812
	AK		42.0312	36.3021	33.6979	36.3021	37.0833	54.0104	40.4688
	SS		42.5521	42.5521	41.5104	45.6771	48.2812	41.5104	37.8646
IL-17
	CK		40.5376	39.4624	39.4624	38.9247	42.6882	42.6882	41.6129
	AK		42.1505	51.828	41.6129	36.7742	44.3011	43.7634	45.3763
	SS		55.0538	57.7419	45.3763	43.7634	51.828	54.5161	53.9785
TNF-α
	CK		327.5	415	352.5	377.5	365	427.5	365
	AK		490	477.5	427.5	427.5	740	627.5	477.5
	SS		780.5	728	588	649.25	780.5	868	946.75
INF-r
	CK		129.524	160.476	167.619	117.619	129.524	131.905	129.524
	AK		181.905	191.429	124.762	158.095	191.429	160.476	174.762
	SS		198.571	191.429	229.524	158.095	203.333	162.857	196.19
Rumen nipple height
	CK		633.316	459.625	572.451	578.811	602.154
	AK		539.959	445.745	522.834	532.218	472.652
	SS		1026.11	1027.43	868.664	1027.86	885.199
Rumen papilla width
	CK		330.698	316.758	258.242	281.805	289.444
	AK		370.157	340.588	368.118	310.018	336.138
	SS		321.541	325.815	294.317	295.898	346.234
Duodenum Villous height
	CK		690.03	665.837	586.645	498.371	598.217
	AK		760.816	791.963	813.149	727.399	705.03
	SS		852.459	779.417	736.123	823.907	810.191
Duodenum Crypt depth
	CK		252.821	310.945	291.28	259.524	235.973
	AK		217.925	233.541	202.258	207.223	188.097
	SS		206.407	191.176	167.879	200.54	181.592
Jejunum Villous height
	CK		630.346	589.389	610.99	616.701	559.983
	AK		800.159	746.091	719.008	732.15	805.931
	SS		804.324	761.969	750.052	687.166	823.846
Jejunum Crypt depth
	CK		262.342	262.078	242.286	250	250.277
	AK		228.524	231.289	219.014	226.012	228.883
	SS		173.23	211.846	191.809	191.38	190.723
