# Supplementary material for: Effects of Alhagi camelorum Fisch polysaccharide from different regions on growth performance and gastrointestinal microbiota of sheep lambs
Source: Front Pharmacol. 2024 Apr 30;15:1379394. doi: 10.3389/fphar.2024.1379394 (PMC11091474; doi:10.3389/fphar.2024.1379394)
Supplement: Supplementary file 2 [file Table5.XLS]

## Sheet: intestinal
pathway	logFC	significance
tyrosine degradation	5.147	P<0.001
PWY-3781: aerobic respiration I (cytochrome c)	3.406	P<0.01
P162-PWY: L-glutamate degradation V (via hydroxyglutarate)	2.771	P<0.05
PWY-7373: superpathway of demethylmenaquinol-6 biosynthesis II	2.449	P<0.01
P163-PWY: L-lysine fermentation to acetate and butanoate	1.969	P<0.05
P125-PWY: superpathway of (R,R)-butanediol biosynthesis	1.745	P<0.05
HISDEG-PWY: L-histidine degradation I	1.712	P<0.05
PWY-7031: protein N-glycosylation (bacterial)	1.612	P<0.05
PWY-6545: pyrimidine deoxyribonucleotides de novo biosynthesis III	1.405	P<0.05
CODH-PWY: reductive acetyl coenzyme A pathway	1.356	P<0.05
GLYCOL-GLYOXDEG-PWY: superpathway of glycol metabolism and degradation	-2.211	P<0.05
PWY-5747: 2-methylcitrate cycle II	-2.315	P<0.05
ECASYN-PWY: enterobacterial common antigen biosynthesis	-2.332	P<0.01
PWY0-42: 2-methylcitrate cycle I	-2.385	P<0.05
METHGLYUT-PWY: superpathway of methylglyoxal degradation	-2.432	P<0.05
PWY0-1338: polymyxin resistance	-2.503	P<0.01
KETOGLUCONMET-PWY: ketogluconate metabolism	-2.558	P<0.01
AST-PWY: L-arginine degradation II (AST pathway)	-2.636	P<0.01
PWY-7446: sulfoglycolysis	-2.664	P<0.01
ORNDEG-PWY: superpathway of ornithine degradation	-3.631	P<0.05

## Sheet: rumen
pathway	logFC	significance
PWY-7237：myo-, chiro- and scillo-inositol degradation	-4.796	P<0.001
P125-PWY：superpathway of (R,R)-butanediol biosynthesis	-4.445	P<0.001
P562-PWY：myo-inositol degradation I	-3.115	P<0.001
PWY-5705：allantoin degradation to glyoxylate III	-2.925	P<0.05
PWY-1622：formaldehyde assimilation I (serine pathway)	-2.785	P<0.01
FUCCAT-PWY：fucose degradation	-2.708	P<0.05
PWY-5384：sucrose degradation IV (sucrose phosphorylase)	-2.348	P<0.001
PWY0-1415：superpathway of heme biosynthesis from uroporphyrinogen-III	-2.147	P<0.001
PWY-7234：inosine-5'-phosphate biosynthesis III	-2.011	P<0.001
HEMESYN2-PWY：heme biosynthesis II (anaerobic)	-1.925	P<0.001
P162-PWY：L-glutamate degradation V (via hydroxyglutarate)	1.661	P<0.001
PWY-5505：L-glutamate and L-glutamine biosynthesis	0.9913	P<0.001
PWY-7254：TCA cycle VII (acetate-producers)	0.9452	P<0.01
PWY0-1241：ADP-L-glycero-&beta;-D-manno-heptose biosynthesis	0.9066	P<0.01
PWY-6892：thiazole biosynthesis I (E. coli)	0.8472	P<0.05
PWY-5005： biotin biosynthesis II	0.8456	P<0.001
PWY-6700：queuosine biosynthesis	0.8384	P<0.01
PWY-6628： superpathway of L-phenylalanine biosynthesis	0.8236	P<0.01
PWY-5971：palmitate biosynthesis II (bacteria and plants)	0.7972	P<0.01
PWY-1269：CMP-3-deoxy-D-manno-octulosonate biosynthesis I	0.7915	P<0.05
