# Supplementary material for: Effects of Alhagi camelorum Fisch polysaccharide from different regions on growth performance and gastrointestinal microbiota of sheep lambs
Source: Front Pharmacol. 2024 Apr 30;15:1379394. doi: 10.3389/fphar.2024.1379394 (PMC11091474; doi:10.3389/fphar.2024.1379394)
Supplement: Supplementary file 3 [file Table3.XLS]

## Sheet: α-diversity analysis intestine
Sample	Chao1	Simpson	Shannon	Pielou_e	Observed_species	Faith_pd	Goods_coverage
AK1	770.238	0.987542	7.74828	0.81056	754.4	43.9128	0.998656
AK2	506.737	0.953278	6.14417	0.685558	498.8	31.5237	0.999031
AK3	311.255	0.889694	5.1533	0.625453	302.2	21.9595	0.999223
AK4	803.471	0.985277	7.6649	0.797742	780.5	37.9902	0.998319
AK5	270.339	0.888157	4.77557	0.593131	265.3	19.813	0.999458
AK6	489.678	0.974131	6.70551	0.751034	487.2	35.8895	0.99949
AK7	431.508	0.977809	6.77981	0.774728	430.9	27.8353	0.999769
AK8	491.458	0.978225	6.81311	0.765108	479.3	29.4453	0.999037
CK1	481.369	0.971824	6.53962	0.735923	473.2	30.5142	0.999089
CK2	315.929	0.967083	5.96265	0.722019	306.2	27.2346	0.999265
CK3	437.587	0.919032	5.50517	0.62886	431.8	27.6659	0.999284
CK4	593.63	0.970236	6.70551	0.729453	585.1	34.4954	0.998919
CK5	540.639	0.973695	6.59565	0.729541	526.7	37.9033	0.998688
CK6	125.336	0.5706	2.52547	0.364828	121.3	21.6325	0.999621
CK7	487.648	0.963929	6.36465	0.715597	475.8	29.6821	0.998989
CK8	473.86	0.951384	6.09873	0.690658	455.2	26.8741	0.998845
SS1	687.294	0.982091	7.20141	0.768883	659.9	38.6281	0.997927
SS2	1057.98	0.991733	8.14201	0.815102	1016.2	50.4194	0.996759
SS3	1005.41	0.991505	8.15581	0.822218	968.3	48.5571	0.99726
SS4	1016.23	0.991022	8.1265	0.819533	966.1	45.2285	0.996916
SS5	771.551	0.989794	7.83143	0.820034	749.7	38.7615	0.998184
SS6	1138.81	0.989378	8.25633	0.817885	1093.5	54.9369	0.996705
SS7	1047.44	0.986279	7.90756	0.792081	1012.2	53.6068	0.997147
SS8	1214.05	0.99427	8.69198	0.852553	1172.4	51.7901	0.99691

## Sheet:  α-diversity analysis rumen
Sample	Chao1	Simpson	Shannon	Pielou_e	Observed_species	Faith_pd	Goods_coverage
AK1	1362.22	0.970827	7.45827	0.718657	1330.8	84.2269	0.996011
AK2	539.98	0.931438	5.42028	0.60143	516.4	42.4637	0.998138
AK3	718.409	0.962864	6.28732	0.66572	696.7	54.4356	0.997639
AK4	817.569	0.933523	5.81202	0.605813	772.7	65.6654	0.996598
AK5	672.155	0.951161	5.9282	0.635362	643.8	50.3097	0.997454
AK6	1000.53	0.964405	6.74784	0.680305	968	74.3189	0.996761
CK1	824.226	0.952672	6.59792	0.681393	822	65.723	0.999167
CK2	500.229	0.967292	6.2084	0.693036	497.4	46.2289	0.999353
CK3	342.028	0.945551	5.3993	0.643298	336.2	41.781	0.999259
CK4	887.199	0.965066	7.03294	0.719099	879.3	69.2127	0.998432
CK5	383.161	0.958864	5.74899	0.673682	370.6	37.23	0.998951
CK6	563.113	0.964427	6.34244	0.696061	553.3	54.31	0.998908
SS1	452.674	0.942531	5.33337	0.609378	431.2	47.2802	0.9984
SS2	586.86	0.967375	6.09904	0.669483	552.6	43.2637	0.997611
SS3	455.178	0.93997	5.50916	0.626974	441.7	43.1921	0.998717
SS4	468.643	0.967254	6.11768	0.693653	451.8	39.2027	0.998785
SS5	480.029	0.944294	5.67045	0.641904	456.3	44.3696	0.998326
SS6	514.733	0.964059	6.05318	0.67582	496.9	54.9163	0.998512
