# Supplementary material for: Effects of Alhagi camelorum Fisch polysaccharide from different regions on growth performance and gastrointestinal microbiota of sheep lambs
Source: Front Pharmacol. 2024 Apr 30;15:1379394. doi: 10.3389/fphar.2024.1379394 (PMC11091474; doi:10.3389/fphar.2024.1379394)
Supplement: Supplementary file 4 [file Table6.XLS]

## Sheet: Venn diagramt data
intestine microorganism
CK	SS	AK	..values..	..count..
TRUE	TRUE	TRUE	ASV_996, ASV_99, ASV_981, ASV_98, ASV_976, ASV_962, ASV_960, ASV_96, ASV_956, ASV_955, ASV_941, ASV_936, ASV_93, ASV_928, ASV_920, ASV_917, ASV_914, ASV_91, ASV_902, ASV_9, ASV_884, ASV_883, ASV_87, ASV_863, ASV_852, ASV_85, ASV_835, ASV_83, ASV_822, ASV_82, ASV_811, ASV_805, ASV_8, ASV_795, ASV_786, ASV_785, ASV_783, ASV_78, ASV_779, ASV_774, ASV_768, ASV_766, ASV_765, ASV_764, ASV_753, ASV_748,…	374
FALSE	TRUE	TRUE	ASV_999, ASV_998, ASV_995, ASV_992, ASV_986, ASV_961, ASV_957, ASV_95, ASV_947, ASV_940, ASV_935, ASV_932, ASV_931, ASV_927, ASV_926, ASV_915, ASV_908, ASV_90, ASV_899, ASV_890, ASV_89, ASV_870, ASV_867, ASV_864, ASV_86, ASV_849, ASV_848, ASV_845, ASV_841, ASV_834, ASV_832, ASV_823, ASV_812, ASV_809, ASV_808, ASV_807, ASV_803, ASV_790, ASV_784, ASV_781, ASV_780, ASV_769, ASV_763, ASV_76, ASV_752,…	402
TRUE	FALSE	TRUE	ASV_988, ASV_987, ASV_94, ASV_895, ASV_885, ASV_882, ASV_877, ASV_869, ASV_859, ASV_856, ASV_84, ASV_836, ASV_824, ASV_820, ASV_816, ASV_814, ASV_810, ASV_804, ASV_80, ASV_798, ASV_79, ASV_789, ASV_77, ASV_740, ASV_735, ASV_720, ASV_708, ASV_699, ASV_696, ASV_687, ASV_670, ASV_669, ASV_665, ASV_655, ASV_64, ASV_634, ASV_620, ASV_608, ASV_599, ASV_580, ASV_573, ASV_57, ASV_565, ASV_536, ASV_531, A…	202
FALSE	FALSE	TRUE	ASV_994, ASV_982, ASV_980, ASV_970, ASV_97, ASV_969, ASV_968, ASV_948, ASV_946, ASV_916, ASV_907, ASV_906, ASV_889, ASV_879, ASV_878, ASV_875, ASV_868, ASV_860, ASV_851, ASV_819, ASV_818, ASV_799, ASV_796, ASV_782, ASV_776, ASV_775, ASV_747, ASV_743, ASV_734, ASV_732, ASV_716, ASV_711, ASV_706, ASV_702, ASV_683, ASV_659, ASV_653, ASV_615, ASV_585, ASV_5846, ASV_5845, ASV_5844, ASV_5843, ASV_5842,…	1243
TRUE	TRUE	FALSE	ASV_984, ASV_983, ASV_971, ASV_964, ASV_949, ASV_943, ASV_942, ASV_938, ASV_937, ASV_921, ASV_911, ASV_910, ASV_904, ASV_903, ASV_900, ASV_892, ASV_891, ASV_886, ASV_881, ASV_880, ASV_865, ASV_853, ASV_850, ASV_837, ASV_829, ASV_826, ASV_825, ASV_81, ASV_800, ASV_792, ASV_777, ASV_761, ASV_754, ASV_709, ASV_698, ASV_693, ASV_692, ASV_666, ASV_66, ASV_654, ASV_633, ASV_621, ASV_6098, ASV_592, ASV_…	186
FALSE	TRUE	FALSE	ASV_997, ASV_993, ASV_991, ASV_990, ASV_985, ASV_979, ASV_978, ASV_977, ASV_975, ASV_974, ASV_973, ASV_972, ASV_967, ASV_966, ASV_965, ASV_959, ASV_954, ASV_953, ASV_952, ASV_951, ASV_950, ASV_939, ASV_934, ASV_930, ASV_929, ASV_925, ASV_924, ASV_923, ASV_922, ASV_92, ASV_919, ASV_913, ASV_912, ASV_905, ASV_901, ASV_898, ASV_897, ASV_894, ASV_893, ASV_888, ASV_88, ASV_876, ASV_874, ASV_873, ASV_8…	2969
TRUE	FALSE	FALSE	ASV_989, ASV_963, ASV_958, ASV_945, ASV_944, ASV_933, ASV_918, ASV_909, ASV_896, ASV_887, ASV_871, ASV_847, ASV_844, ASV_797, ASV_727, ASV_722, ASV_714, ASV_701, ASV_681, ASV_680, ASV_678, ASV_673, ASV_629, ASV_622, ASV_610, ASV_6097, ASV_6096, ASV_6095, ASV_6092, ASV_6091, ASV_6090, ASV_6089, ASV_6088, ASV_6087, ASV_6086, ASV_6085, ASV_6084, ASV_6083, ASV_6081, ASV_6080, ASV_6079, ASV_6078, ASV_…	1039
rumen microorganism
CK	SS	AK	..values..	..count..
TRUE	TRUE	TRUE	ASV_894, ASV_8763, ASV_8761, ASV_8752, ASV_8743, ASV_8677, ASV_8659, ASV_843, ASV_8401, ASV_8289, ASV_8274, ASV_8231, ASV_8154, ASV_8150, ASV_810, ASV_8040, ASV_7997, ASV_797, ASV_7951, ASV_7872, ASV_7814, ASV_778, ASV_768, ASV_7612, ASV_7565, ASV_7544, ASV_7524, ASV_7504, ASV_7469, ASV_7448, ASV_7374, ASV_7341, ASV_7324, ASV_7213, ASV_7170, ASV_7154, ASV_7122, ASV_7120, ASV_7115, ASV_7105, ASV_7…	187
FALSE	TRUE	TRUE	ASV_981, ASV_901, ASV_8787, ASV_8764, ASV_867, ASV_8648, ASV_8647, ASV_8606, ASV_8570, ASV_8529, ASV_8392, ASV_8354, ASV_8353, ASV_8282, ASV_8276, ASV_8139, ASV_8128, ASV_8086, ASV_8066, ASV_7867, ASV_7859, ASV_7810, ASV_7783, ASV_7675, ASV_7644, ASV_7641, ASV_7576, ASV_7558, ASV_7534, ASV_7518, ASV_7492, ASV_7488, ASV_7470, ASV_7437, ASV_7397, ASV_7366, ASV_73, ASV_7285, ASV_7168, ASV_7147, ASV_…	174
TRUE	FALSE	TRUE	ASV_984, ASV_890, ASV_8796, ASV_8732, ASV_8699, ASV_8665, ASV_8627, ASV_862, ASV_8617, ASV_8611, ASV_8572, ASV_8496, ASV_8465, ASV_8455, ASV_8419, ASV_8398, ASV_8199, ASV_8167, ASV_8141, ASV_809, ASV_8067, ASV_8041, ASV_8032, ASV_8012, ASV_7946, ASV_7937, ASV_7894, ASV_7876, ASV_7857, ASV_7775, ASV_7742, ASV_774, ASV_7724, ASV_7629, ASV_7601, ASV_76, ASV_7599, ASV_752, ASV_751, ASV_7496, ASV_7463…	202
FALSE	FALSE	TRUE	ASV_998, ASV_994, ASV_987, ASV_986, ASV_985, ASV_982, ASV_980, ASV_979, ASV_978, ASV_977, ASV_970, ASV_97, ASV_966, ASV_965, ASV_964, ASV_963, ASV_961, ASV_960, ASV_96, ASV_957, ASV_956, ASV_954, ASV_953, ASV_945, ASV_942, ASV_941, ASV_939, ASV_938, ASV_937, ASV_933, ASV_932, ASV_93, ASV_927, ASV_914, ASV_913, ASV_912, ASV_911, ASV_91, ASV_909, ASV_90, ASV_893, ASV_89, ASV_889, ASV_888, ASV_887, …	2805
TRUE	TRUE	FALSE	ASV_908, ASV_8762, ASV_8672, ASV_8610, ASV_8563, ASV_8508, ASV_8190, ASV_816, ASV_7888, ASV_777, ASV_7721, ASV_7166, ASV_714, ASV_7130, ASV_7016, ASV_7, ASV_6791, ASV_662, ASV_6289, ASV_618, ASV_6094, ASV_6037, ASV_5941, ASV_5914, ASV_5892, ASV_5646, ASV_5637, ASV_5398, ASV_5358, ASV_5228, ASV_4804, ASV_4628, ASV_4410, ASV_4016, ASV_394, ASV_3906, ASV_3857, ASV_3575, ASV_3495, ASV_3428, ASV_3345,…	61
FALSE	TRUE	FALSE	ASV_996, ASV_975, ASV_974, ASV_972, ASV_935, ASV_918, ASV_916, ASV_902, ASV_897, ASV_8799, ASV_8794, ASV_8791, ASV_8789, ASV_8780, ASV_8778, ASV_8772, ASV_8751, ASV_8750, ASV_8745, ASV_8741, ASV_8733, ASV_8730, ASV_8726, ASV_8723, ASV_8720, ASV_8694, ASV_8684, ASV_8681, ASV_8667, ASV_8664, ASV_8662, ASV_8652, ASV_8646, ASV_8642, ASV_863, ASV_8614, ASV_8613, ASV_860, ASV_8597, ASV_8581, ASV_8573, …	1115
TRUE	FALSE	FALSE	ASV_999, ASV_995, ASV_991, ASV_99, ASV_98, ASV_969, ASV_968, ASV_967, ASV_959, ASV_955, ASV_950, ASV_95, ASV_949, ASV_947, ASV_946, ASV_940, ASV_936, ASV_931, ASV_925, ASV_924, ASV_921, ASV_917, ASV_910, ASV_906, ASV_905, ASV_895, ASV_886, ASV_884, ASV_880, ASV_88, ASV_8798, ASV_8792, ASV_879, ASV_8782, ASV_8781, ASV_878, ASV_8776, ASV_8768, ASV_8765, ASV_8758, ASV_8755, ASV_8754, ASV_8744, ASV_8…	1741

## Sheet: PCoA analysis data
intestine microorganism
ID	PC1	PC2	PC3	PC4	PC5	PC6	PC7	PC8	PC9	PC10	PC11	PC12	PC13	PC14	PC15	PC16	PC17	PC18	PC19	PC20	PC21	PC22	PC23	PC24
CK1	-0.237833	-0.0398023	-0.0596599	-0.032636	-0.0297647	-0.0273984	0.032154	0.0200723	0.0359256	0.00577335	0.00258258	0.00192367	0.00615766	0.00267019	-0.00209118	-0.00170589	0.000269655	-0.000953621	2.49637e-07	-0.00108361	0.000820829	-0.000316503	-0.000494934	3.46945e-18
CK2	0.0123223	-0.0286545	-0.0381441	-0.00535019	0.0336998	0.0125544	0.0543959	0.0377483	-0.0308013	-0.00924638	0.0143108	0.00199636	-0.00233575	-0.00209326	-0.00173296	0.000185845	0.000316223	0.000343433	7.30123e-05	-0.000104097	0.000117843	-8.26642e-05	-8.33908e-05	9.89334e-18
CK3	-0.00817855	0.0724188	0.27529	-0.00473135	0.0244416	0.025973	-0.00120719	0.00674548	-0.00207655	-0.00238401	-0.00966257	-0.00373108	-0.000710167	0.00521336	-0.00150131	-0.000265769	0.00137908	0.000255666	0.000295682	-0.000876058	0.000795772	-0.000494855	-0.000580763	1.47451e-17
CK4	-0.11808	0.012626	0.10647	-0.0220766	-0.000815967	0.000843477	0.0180728	0.0132083	0.014769	3.36299e-05	-0.00152354	-0.000219625	0.00234459	0.0025659	-0.00236716	0.000740482	-0.000763659	0.00117866	-0.000236051	0.0017158	-0.00177812	0.000891429	0.00125985	-1.64799e-17
CK5	-0.0325714	-0.0206762	-0.0538909	-0.00868581	0.0705916	0.033117	0.0259117	-0.0233286	-0.00254083	0.0055699	-0.00567361	0.00181265	0.00206846	0.00116217	-0.00235081	-0.00131457	0.000501306	-0.00269694	0.00266234	-0.000343125	0.00103609	1.50703e-05	0.000872517	8.67362e-19
CK6	-0.179488	-0.0409722	-0.0590113	-0.008683	-0.0700984	0.0942222	-0.0580758	0.0138226	-0.00253916	-0.000383476	0.00107159	0.000361309	-0.000262702	-0.000157957	-0.000930399	-0.000571029	0.00016673	-0.000371172	0.00014646	-1.45054e-05	0.000153399	8.17051e-05	9.34704e-05	3.46945e-18
CK7	-0.0659763	-0.0241121	-0.0541581	-0.00553338	0.0432973	0.0278879	0.0212973	-0.0100381	0.00331184	0.00564377	-0.00774565	0.00339997	-0.00226948	0.00216854	0.00594734	0.00187884	0.00166849	0.00247059	-0.00259311	-0.000615019	0.00077862	0.00144779	-0.000293263	5.20417e-18
CK8	-0.0791134	-0.0276807	-0.0561374	-0.0165735	0.039109	0.0322644	0.0180689	-0.0160099	0.00252998	0.00456252	-0.00384303	0.000334163	0.00123476	0.000646296	-0.000840437	0.00256434	-0.00264829	0.00110811	-0.000116024	0.000735187	-0.00210798	-0.00143044	-0.000804919	-1.73472e-18
AK1	-0.104676	0.0263965	-0.0556833	-0.0172272	-0.018633	-0.018109	0.00623381	-0.00399515	-0.0100976	-0.00326171	-0.00127798	-0.0252487	-0.00199762	0.00518758	0.00223977	0.000236281	-0.00319248	-0.00175703	-0.000902997	-1.07294e-05	0.000205969	0.000117345	0.000113243	6.93889e-18
AK2	-0.0832783	-0.00283762	0.112833	-0.00705189	-0.0116562	0.00825595	0.00682579	-0.020049	0.00295217	-0.0150964	0.0169855	0.00507272	0.00575817	-0.0081687	0.00573391	0.000131207	-0.0036176	-0.0023353	-0.000880759	-8.14552e-05	0.000175872	0.000233384	-0.000105183	-5.20417e-18
AK3	0.318231	0.274218	-0.0643759	-0.0625441	-0.0568791	0.00974262	0.0194508	-0.00161084	0.00087322	0.00257622	-0.00328526	0.00655504	-0.00109273	0.000561974	-0.00114721	0.000571786	-0.00184578	-0.000390072	-8.44013e-06	-0.000138338	6.39271e-05	0.000135015	-4.1603e-05	2.42861e-17
AK4	-0.0209085	0.0523068	-0.02025	-0.0341332	-0.0298661	-0.00735706	0.0054552	-0.0111191	-0.000321195	-0.00486677	0.00713871	-0.00762545	0.00499675	-0.00375243	0.00498798	0.000392426	0.00784377	0.00262512	0.00127433	0.000650007	3.54284e-05	-0.000598892	0.000175753	4.33681e-19
AK5	0.391596	-0.191938	0.02485	-0.168465	-0.00247118	-0.0148766	-0.0204146	-0.00191853	-9.62834e-05	-0.000375053	-6.92095e-05	-0.000293318	-0.000195611	0.000732201	-0.000952584	-0.000507087	-0.000959788	0.00068531	2.07476e-05	3.92368e-05	0.000263871	4.88653e-05	-7.77002e-06	-2.08167e-17
AK6	0.193503	-0.048977	0.00622236	0.125987	-0.031938	0.00569807	0.0139299	-0.00850681	0.00261472	0.00355942	0.00089745	-0.00457811	0.00373793	-0.00333298	-0.00469227	-0.00216297	-0.00379556	0.00398521	0.000242766	0.000568953	0.00120493	-3.37956e-05	5.21328e-05	1.56125e-17
AK7	0.21817	-0.070083	0.00844551	0.0866242	-0.0315206	-0.000212272	0.0141617	0.00619816	0.00343864	0.00225386	-0.00311689	0.0051727	-0.00523938	0.0064351	0.01006	-0.00446139	0.000573312	-0.00137479	0.000163046	0.000116341	-0.000755233	-0.000597855	0.000242852	1.21431e-17
AK8	0.243076	-0.0742563	0.0129584	0.0821633	-0.0313115	-0.00224198	0.00849499	0.000527869	0.00253718	0.00355981	-0.00554334	-0.00356898	0.00161739	-0.00452358	-0.00439764	0.00598722	0.00388179	-0.00326171	-0.00051237	-0.0006266	-0.000737905	0.000479001	-0.000226246	2.42861e-17
SS1	0.14638	0.0768269	-0.0379673	0.0237116	0.0821701	0.00168793	-0.0365019	0.000474526	0.0124266	-0.000805076	0.0113122	-0.00404331	-0.0011447	-0.00210995	-0.00431283	-0.00601346	0.00247449	-0.000975238	-0.0019445	0.000384307	-0.000568775	9.18156e-05	-0.000170621	1.9082e-17
SS2	-0.127699	-0.00574118	-0.043701	0.00527869	-0.0113006	-0.0356608	-0.0127711	-0.0010717	-0.0208035	-0.0189161	-0.0248253	0.00625919	0.00789079	-0.00132037	-0.00179631	-0.00349568	0.000484033	-0.000102955	-0.000785792	-4.9383e-05	-0.000395259	7.44856e-05	-7.96201e-05	-1.04083e-17
SS3	0.0211549	0.0264431	-0.0329143	0.0286017	0.0427211	-0.0219295	-0.033266	0.0160339	0.00777973	-0.00496205	-0.00375085	0.0021968	-0.000278891	0.000618685	0.00348338	0.00364367	-0.00119503	-0.000782212	0.00173063	0.0031624	0.00108127	0.000281269	-0.000532607	-4.33681e-19
SS4	0.0530627	0.0401059	-0.0324031	0.0308155	0.0478669	-0.0203645	-0.0422802	0.0138769	0.00599638	-0.00347984	0.000397159	-0.000144422	0.00182909	-0.00167952	0.00343037	0.00349152	-0.00234261	0.0017017	0.000810462	-0.00316387	-0.000413715	-0.000364547	0.000634545	1.82146e-17
SS5	-0.106536	-0.0181379	-0.0182549	0.0289531	-0.0250214	-0.0249645	-0.0101416	-0.0226129	0.000517445	-0.018915	0.0135713	0.00632023	-0.00791906	0.0101533	-0.00529259	0.00148954	0.000954754	0.000820675	0.000889823	-0.000517175	-0.000208092	0.000370637	-0.000182794	-9.54098e-18
SS6	-0.107305	0.0161155	0.0361168	0.00612605	-0.00909049	-0.0324098	-0.0236888	-0.00340624	-0.0252487	0.0323683	0.0105445	0.00359753	0.00600101	0.00325289	0.000589571	-0.000874973	-0.000231366	-0.000135975	0.000672323	-0.00012734	-0.000513625	0.00058544	-0.000341268	-6.07153e-18
SS7	-0.183199	-0.00284436	0.0257537	-0.0212247	-0.0137024	-0.0201552	0.00465272	-0.00121507	0.00434558	0.00632329	-0.00803001	-0.00176355	-0.0138721	-0.0120015	-4.58322e-05	-0.0024811	-0.000567918	0.00040251	0.00171446	-0.000437083	-0.000524888	0.000476473	-0.000300807	-1.73472e-18
SS8	-0.142651	-0.000743699	0.0176116	-0.00334493	-0.00982769	-0.0265672	-0.0107584	-0.00382636	-0.00549294	0.0104678	-0.000464596	0.00621419	-0.00631844	-0.00222788	-0.00202077	0.00254075	0.00064644	-0.000439955	-0.0027163	0.000816158	0.00126977	-0.00141018	0.000801429	3.46945e-18
Proportion of Variance	0.59694	0.1364	0.12315	0.06405	0.03265	0.01759	0.01444	0.0044	0.00368	0.00226	0.00177	0.00093	0.00052	0.00046	0.00032	0.00015	0.00013	6e-05	3e-05	3e-05	2e-05	1e-05	1e-05	0
rumen microorganism
ID	PC1	PC2	PC3	PC4	PC5	PC6	PC7	PC8	PC9	PC10	PC11	PC12	PC13	PC14	PC15	PC16	PC17	PC18
CK1	-0.260007	0.0726912	0.108775	0.00331707	-0.003022	-0.0204894	-0.00716191	0.00380964	0.00408203	0.000355864	-0.00258522	-0.000470406	0.00199218	-0.000263104	-0.000185215	0.000670389	3.14627e-05	-5.20417e-18
CK2	-0.0853173	0.0103688	-0.0236227	-0.037883	0.102685	0.034247	0.0174994	-0.00345433	0.00247496	-0.000464127	-0.000153929	0.000297041	0.000217657	-8.14567e-05	-9.70885e-07	7.03055e-05	-1.00379e-05	5.85469e-18
CK3	-0.0963345	0.0550839	-0.135	-0.0205261	-0.0303815	-0.0144947	0.00497635	0.00132169	0.00839634	0.000127291	0.00104966	-0.00116608	-0.00141006	0.000387997	-5.81927e-05	0.00026952	0.000448853	1.04083e-17
CK4	-0.222095	0.0585761	0.1033	-0.000701758	0.0150588	-0.010087	-0.0087241	-0.00132777	-0.00471715	-0.00150075	0.00242496	-0.000863209	-0.00245164	0.000477518	-2.87148e-05	-0.000586571	0.000123324	-3.55618e-17
CK5	-0.0879342	0.0429879	-0.117013	-0.0260733	-0.0125056	0.0138505	-0.00924528	0.000100297	-0.01112	-0.00281037	-0.000278311	-0.000746909	0.0013507	0.000294553	-0.000638064	0.000279183	-4.40644e-05	0
CK6	-0.155453	0.0570172	-0.0696698	-0.0195657	-0.0123213	-0.00834154	-0.00562303	0.00395071	0.000203245	0.00435753	-3.01137e-06	0.00279829	0.000110598	-0.000562873	0.000761853	-0.000628963	-0.000445321	-4.85723e-17
AK1	-0.134451	-0.112993	0.0404383	0.0327404	-0.057621	0.0698409	0.00918668	0.00169858	0.00156521	-0.000435807	0.000821932	0.00039776	-0.000216481	-2.38781e-05	-8.18949e-06	8.38311e-05	-6.64959e-05	1.02186e-17
AK2	0.0562391	-0.171671	0.00060804	-0.0125143	0.0193514	-0.0163791	-0.0131207	0.00415652	-0.0014492	0.000201466	-0.00127884	0.00224544	-0.00196322	0.000378895	-0.000171288	0.000875219	-5.64461e-05	1.73472e-17
AK3	0.0177379	0.00312778	0.0207643	0.0232604	-0.0213906	-0.0380243	0.0261374	-0.0090258	-0.00160232	-0.00348248	0.00162714	0.00268921	0.000911743	0.000410491	-4.46761e-05	4.44796e-05	7.3156e-05	-3.90313e-18
AK4	0.0273076	-0.183654	-0.0109052	-0.000473711	0.0166224	-0.0124642	-0.012189	0.00660628	0.0028437	-0.00182862	0.000978402	-0.000356384	0.00202585	0.000359407	7.19985e-05	-0.000861348	0.000331995	5.0307e-17
AK5	0.0358841	-0.097651	-0.000125791	-0.0187988	-0.00394116	-0.0233181	0.00255854	-0.00517241	0.00099794	0.000226534	0.0033335	-0.00263416	2.44778e-05	-0.00133983	-8.92194e-05	0.000246045	-0.000566637	3.29597e-17
AK6	0.00510557	-0.0844987	0.00351142	0.0017487	-0.0110647	-0.0108597	0.01408	-0.0076424	-0.00469869	0.00557501	-0.00461128	-0.00165079	-0.00032011	5.95263e-05	0.000176582	-0.000310516	0.00024172	2.68882e-17
SS1	0.181041	0.0530225	0.0411475	-0.0691477	-0.0211872	0.0205042	-0.0209713	-0.0156421	0.00339536	-0.00101522	-0.000670623	0.000566625	0.000271361	0.000169549	0.000434309	-4.71216e-05	6.74323e-05	8.67362e-18
SS2	0.0740279	0.0429346	-0.0399873	0.0866837	0.0105086	-0.00159021	-0.00340746	0.000299946	0.00194775	-0.00547177	-0.00352762	-0.000977528	-0.000757631	-1.06072e-05	0.000882247	-0.000161345	-0.000336657	-3.1225e-17
SS3	0.201875	0.0656432	0.0473412	-0.0376612	-0.00605852	0.00417585	0.0105594	0.0130969	-0.00401852	0.00026728	0.00134772	-0.000670226	0.000221152	-8.11795e-05	0.00147694	0.000335043	0.000202514	1.21431e-17
SS4	0.108622	0.0599577	-0.0139105	0.100388	0.0243641	0.00817663	-0.011334	-0.00403482	-0.000429724	0.00540609	0.0031064	-5.68863e-05	0.000737432	0.000606421	-6.77408e-05	0.000320324	9.24519e-05	-2.1684e-17
SS5	0.185481	0.0651655	0.0347319	-0.0256542	-0.00943798	-0.000188484	0.00826141	0.00765309	0.00273387	0.00113034	-0.000868784	-0.000455316	-0.00012695	0.00131964	-0.0013591	-0.000347002	-0.000469013	-1.95156e-18
SS6	0.14827	0.063891	0.00961601	0.020861	0.000341342	0.00544181	-0.00148237	0.00360605	-0.000604823	-0.000638272	-0.000712092	0.00105353	-0.000617065	-0.00210106	-0.00115255	-0.000251473	0.000381762	3.03577e-18
Proportion of Variance	0.5625	0.21834	0.11554	0.0501	0.02988	0.01692	0.0044	0.00131	0.00053	0.00023	0.00013	6e-05	4e-05	2e-05	1e-05	1e-05	0	0
