# Supplementary material for: Effects of Alhagi camelorum Fisch polysaccharide from different regions on growth performance and gastrointestinal microbiota of sheep lambs
Source: Front Pharmacol. 2024 Apr 30;15:1379394. doi: 10.3389/fphar.2024.1379394 (PMC11091474; doi:10.3389/fphar.2024.1379394)
Supplement: Supplementary file 6 [file Table4.XLSX]

## Sheet: Sheet1
rumen-genus
		Prevotella			Succiniclasticum			Succinivibrio			unidentified_Succinivibrionaceae			unidentified_Bacteroidales			Sharpea			unidentified_Clostridiales			Ruminococcus			unidentified_Lachnospiraceae			Megasphaera
CK		21.2425	3.65472	8	6.52325	2.10669	8	3.03804	1.88941	8	13.6389	5.42947	8	10.8445	2.53844	8	3.02948	0.876666	8	1.8481	1.07759	8	1.68782	0.288236	8	0.530338	0.251812	8	0.958504	0.374478	8
AK		28.8863	3.92165	8	12.1536	4.51073	8	15.8911	4.87811	8	0.880284	0.745069	8	6.45904	2.33532	8	1.10797	0.875022	8	1.5088	0.152861	8	0.601429	0.350223	8	0.688241	0.182009	8	1.17853	0.254788	8
SS		34.4903	5.79744	8	25.0499	2.38481	8	1.84755	0.869023	8	1.12394	0.473502	8	5.86935	0.923372	8	3.04313	1.02386	8	2.47227	0.931156	8	1.40188	0.718345	8	1.19305	0.815545	8	0.719472	0.274995	8
rumen-phylum2
			Firmicutes			Bacteroidetes			Proteobacteria			Spirochaetes			Actinobacteria			Tenericutes
CK			29.2164	5.27	6	35.8857	4.38082	6	13.2767	6.14122	6	16.898	6.82199	6	0.94191	0.435263	6	0.271822	0.105823	6
AK			33.4284	1.95218	6	36.1005	2.54289	6	18.9178	4.03138	6	3.64205	2.18858	6	5.65884	3.47268	6	0.394427	0.199676	6
SS			44.94	2.22	6	44.2742	7.47944	6	4.29735	1.63809	6	0.105938	0.032273	6	0.674327	0.176067	6	2.02584	0.745778	6
intestinal-phylum
		Firmicutes						Bacteroidetes						Proteobacteria						Actinobacteria						Verrucomicrobia						Tenericutes
CK		60.3273	50.2105	50.4412	50.7781	58.0972	59.2459	16.1256	24.6527	18.7069	16.0289	17.2726	12.5654	7.02391	8.72838	5.92973	4.88368	15	15.1677	5.59153	6.96535	5.94128	2.09209	6.8755	2.55736	0.0673833	0.0673833	0.070592	0.070592	0.035296	0.0481309	0.644954	0.37863	0.721964	0.410717	0.375421	0.32729
AK		79.7048	53.2553	77.2774	76.2522	54.6735	58.3507	16.5617	21.8964	14.104	8.30098	16.5599	16.1128	4.55639	3.50072	2.56602	1.14552	2.44505	2.57661	3.11247	4.58848	3.83443	5.63773	3.59378	2.6825	0.070592	0.7	0.7	0.7	0.7	0.7	1.63003	1.63003	0.577571	1.63003	1.42468	0.577571
SS		71.6028	72.8477	72.0937	71.5546	69.8027	70.4925	15.7581	20.2407	18.4085	19.3294	20.1123	15.1292	2.38408	2.05	2.352	2.37446	1.91561	2.14985	2.46254	1.4343	4.09113	4.37029	1.44072	0.975453	3.11872	0.542275	2.26215	3.01219	3.26889	3.69341	3.24082	1.82577	1.33804	2.44858	2.88785	2.2076
intestinal--genus2
		unidentified_Ruminococcaceae						unidentified_Bacteroidales						unidentified_Clostridiales						Blautia						unidentified_Lachnospiraceae						unclassified_Enterobacteriaceae						Bifidobacterium						Oscillospira
CK		19.8524	16.8559	20.781	18.9251	16.8153	16.3658	11.2365	11.016	11.4001	12.1354	11.0032	9.91176	10.1094	10.0433	7.95123	10.4109	6.65811	6.96936	2.70592	2.70175	2.37125	6.4335	4.91256	5.35858	4.94786	4.71683	5.01845	5.12514	5.04412	4.37991	4.88047	12.6899	3.88994	3.46222	13.8131	13.6563	4.21178	7.27098	4.08022	7.89347	3.76207	4.01925	0.322461	0.37863	0.4043	0.410717	0.365795	0.32729
AK		8.76304	21.8322	11.2365	5.60244	5.77571	5.98107	8.11872	8.56153	8.0385	8.01283	12.5108	11.7022	18.2897	13.1237	10.6915	7.66244	6.65169	6.44633	13.7199	10.7781	5.49334	13.1393	9.40478	13.9034	5.28157	5.43879	4.98957	4.7072	7.26135	6.97577	1.34654	0.625702	2.09209	1.13926	1.54982	1.82256	2.00225	0.500562	1.14985	1.22253	1.009	2.08246	1.96247	0.282368	0.00641745	3.4205	1.91	1.52735
SS		22.9424	17.8758	17.3785	21.3348	23.6932	24.6815	2.77555	1.54661	1.73592	2.23103	2.74908	3.97561	14.0735	12.6456	13.8585	15.9474	10.7717	13.8585	2.66453	3.51035	3.95957	1.41505	2.40751	0.738007	6.24739	7.54051	9.88609	9.93101	7.68169	9.50746	0.256698	0.2	0.394674	0.259907	0.214985	0.2	1.46029	1.20969	3.28895	3.48468	0.336916	1.009	2.1091	3.10926	1.72309	1.24499	2.35874	2.84935
[truncated: 12 more columns]
