# Supplementary material for: Effects of Alhagi camelorum Fisch polysaccharide from different regions on growth performance and gastrointestinal microbiota of sheep lambs
Source: Front Pharmacol. 2024 Apr 30;15:1379394. doi: 10.3389/fphar.2024.1379394 (PMC11091474; doi:10.3389/fphar.2024.1379394)
Supplement: Supplementary file 7 [file Table7.XLS]

## Sheet:  intestinal  microorganism data
Taxon	Taxon	Firmicutes	Bacteroidetes	Proteobacteria	Actinobacteria	Verrucomicrobia	Tenericutes
CK1	CK1	60.3273	16.1256	7.02391	5.59153	0.0673833	0.644954
CK2	CK2	50.2105	24.6527	8.72838	6.96535	0.0673833	0.37863
CK3	CK3	50.4412	18.7069	5.92973	5.94128	0.070592	0.721964
CK4	CK4	50.7781	16.0289	4.88368	2.09209	0.070592	0.410717
CK5	CK5	58.0972	17.2726	15	6.8755	0.035296	0.375421
CK6	CK6	59.2459	12.5654	15.1677	2.55736	0.0481309	0.32729
CK7	AK1	79.7048	16.5617	4.55639	3.11247	0.070592	1.63003
CK8	AK2	53.2553	21.8964	3.50072	4.58848	0.7	1.63003
AK1	AK3	77.2774	14.104	2.56602	3.83443	0.7	0.577571
AK2	AK4	76.2522	8.30098	1.14552	5.63773	0.7	1.63003
AK3	AK5	54.6735	16.5599	2.44505	3.59378	0.7	1.42468
AK4	AK6	58.3507	16.1128	2.57661	2.6825	0.7	0.577571
AK5	SS1	71.6028	15.7581	2.38408	2.46254	3.11872	3.24082
AK6	SS2	72.8477	20.2407	2.05	1.4343	0.542275	1.82577
AK7	SS3	72.0937	18.4085	2.352	4.09113	2.26215	1.33804
AK8	SS4	71.5546	19.3294	2.37446	4.37029	3.01219	2.44858
SS1	SS5	69.8027	20.1123	1.91561	1.44072	3.26889	2.88785
SS2	SS6	70.4925	15.1292	2.14985	0.975453	3.69341	2.2076
SS3
SS4
SS5
SS6
SS7
SS8

## Sheet: rumen  microorganism data
Taxon	Bacteroidetes	Firmicutes	Proteobacteria	Spirochaetes	Actinobacteria	Tenericutes
CK1	42.2103	27.1118	10.2069	15.1334	0.661496	0.327897
CK2	36.2198	30.647	5.33189	12.8479	1.5	0.108349
CK3	31.5351	36.2911	12.1804	13.8785	0.447651	0.253764
CK4	39.9293	20.2954	10.7372	30.7376	1.41138	0.427692
CK5	32.2651	30.4759	21.3304	14.3547	0.989393	0.233805
CK6	33.1547	30.4773	19.8734	14.436	0.641537	0.279425
AK1	35.0679	30.56	17.4783	4.92769	1.5568	0.196738
AK2	34.2438	33.2003	23.2607	0.416286	8.17461	0.310789
AK3	40.2287	35.7693	13.88	6.77464	1.51688	0.75844
AK4	33.072	32.305	24.3299	3.26699	8.82185	0.256615
AK5	36.9583	33.3029	17.6551	2.33805	8.77053	0.433394
AK6	37.0324	35.4328	16.9024	4.12865	5.11234	0.410584
SS1	44.1426	41.8425	6.76893	0.110995	0.527486	1.93602
SS2	34.8911	44.1377	5.75103	0.0969434	0.613025	3.01129
SS3	51.1918	44.9447	2.70586	0.0969434	0.553148	1.93
SS4	35.5269	44.8031	4.12865	0.165374	0.975137	1.93602
SS5	43.9943	45.2241	2.83417	0.0969434	0.578809	0.795506
SS6	43.8983	48.7397	3.59546	0.0684307	0.798358	2.54619
