# Supplementary material for: Effects of Alhagi camelorum Fisch polysaccharide from different regions on growth performance and gastrointestinal microbiota of sheep lambs
Source: Front Pharmacol. 2024 Apr 30;15:1379394. doi: 10.3389/fphar.2024.1379394 (PMC11091474; doi:10.3389/fphar.2024.1379394)
Supplement: Supplementary file 8 [file Table8.XLS]

## Sheet:  intestinal  microorganism data
	unidentified_Ruminococcaceae	unidentified_Bacteroidales	unidentified_Clostridiales	Blautia	unidentified_Lachnospiraceae	unclassified_Enterobacteriaceae	Bifidobacterium	Oscillospira	Ruminococcus	Dorea
CK1	19.8524	11.2365	10.1094	2.70592	4.94786	4.88047	4.21178	0.322461	0.490935	0.734799
CK2	16.8559	11.016	10.0433	2.70175	4.71683	12.6899	7.27098	0.37863	0.474892	0.532087
CK3	20.781	11.4001	7.95123	2.37125	5.01845	3.88994	4.08022	0.4043	0.536948	0.269533
CK4	18.9251	12.1354	10.4109	6.4335	5.12514	3.46222	7.89347	0.410717	0.365795	0.369004
CK5	16.8153	11.0032	6.65811	4.91256	5.04412	13.8131	3.76207	0.365795	0.474892	0.50009
CK6	16.3658	9.91176	6.96936	5.35858	4.37991	13.6563	4.01925	0.32729	0.490935	0.872774
AK1	8.76304	8.11872	18.2897	13.7199	5.28157	1.34654	2.00225	1.96247	1.88577	0.819349
AK2	21.8322	8.56153	13.1237	10.7781	5.43879	0.625702	0.500562	0.282368	0.754051	1.00754
AK3	11.2365	8.0385	10.6915	5.49334	4.98957	2.09209	1.14985	0.00641746	0.420343	0.932087
AK4	5.60244	8.01283	7.66244	13.1393	4.7072	1.13926	1.22253	3.4205	2.52206	1.08776
AK5	5.77571	12.5108	6.65169	9.40478	7.26135	1.54982	1.009	1.91	0.474892	0.131558
AK6	5.98107	11.7022	6.44633	13.9034	6.97577	1.82256	2.08246	1.52735	1.29199	1.03642
SS1	22.9424	2.77555	14.0735	2.66453	6.24739	0.256698	1.46029	2.1091	2.00545	1.8001
SS2	17.8758	1.54661	12.6456	3.51035	7.54051	0.2	1.20969	3.10926	3.07396	3.4035
SS3	17.3785	1.73592	13.8585	3.95957	9.88609	0.394674	3.28895	1.72309	2.4996	2.79159
SS4	21.3348	2.23103	15.9474	1.41505	9.93101	0.259907	3.48468	1.24499	2.59265	2.62153
SS5	23.6932	2.74908	10.7717	2.40751	7.68169	0.214985	0.336916	2.35874	2.39371	3.81197
SS6	24.6815	3.97561	13.8585	0.738007	9.50746	0.2	1.009	2.84935	4.39275	2.26536

## Sheet: rumen  microorganism data
Taxon	Prevotella	Succiniclasticum	Succinivibrio	unidentified_Succinivibrionaceae	unidentified_Bacteroidales	Sharpea	Clostridiales	Ruminococcus	unidentified_Lachnospiraceae	Megasphaera
CK1	16.1154	3.64393	0.35641	9.1	9.43066	2.55474	1.01791	1.64234	0.239507	1.10344
CK2	22.6477	7.4732	5.05246	9	10.4129	2.25536	3.99179	1.20814	0.995096	1.59386
CK3	24.655	9.20963	4.18282	21.8721	10.1103	3.52133	1.60242	1.87614	0.433394	0.51323
CK4	17.6266	4.63333	1.12911	9	15.9073	2.10709	1.34865	1.62808	0.459056	0.969434
CK5	24.9515	7.97502	4.31113	16.8682	10.2272	4.37671	1.72217	1.70506	0.55885	0.881045
CK6	21.4587	6.20438	3.19628	15.9928	8.97867	3.36166	1.40568	2.06718	0.496122	0.690009
AK1	21.2848	4.11439	16.7427	0.310789	9.69149	2.07151	1.30018	0.700274	0.864735	1.07208
AK2	31.7689	12.9648	22.8387	0.336451	4.18693	0.105497	1.72787	0.136861	0.501825	1.2289
AK3	29.813	18.0343	7.68419	1.04186	8.85322	0.886747	1.51403	0.977988	0.752737	0.824019
AK4	29.1743	11.7359	17.1503	0.114051	5.26756	0.972286	1.55965	0.230953	0.553148	1.60242
AK5	32.0027	13.2927	16.0498	1.5568	4.33679	0.370666	1.37432	0.632984	0.53604	1.2232
AK6	29.2741	12.7794	14.8808	1.92176	6.41823	2.2411	1.57676	0.929516	0.920963	1.12055
SS1	35.6803	20.8942	1.05497	1.4773	4.07733	2.82847	2	0.744183	0.738481	0.701414
SS2	27.5205	25.3393	2.26346	0.359261	6.29847	4.11154	3.59261	1.54254	0.53604	0.453353
SS3	34.9133	25.0399	1.02646	1.53969	6.23289	2.31444	1.47981	0.932368	1.08223	1.1177
SS4	28.49	28.3274	3.27327	0.724224	5.8109	4.34535	3.57835	2.72867	0.675753	0.481866
SS5	43.117	25.0656	1.38572	1.3401	6.69195	1.69366	1.668	1.02076	2.73152	0.986542
SS6	37.2206	25.633	2.08143	1.30303	6.10458	2.96533	2.51483	1.44275	1.39427	0.575958
