# Supplementary material for: Effects of Alhagi camelorum Fisch polysaccharide from different regions on growth performance and gastrointestinal microbiota of sheep lambs
Source: Front Pharmacol. 2024 Apr 30;15:1379394. doi: 10.3389/fphar.2024.1379394 (PMC11091474; doi:10.3389/fphar.2024.1379394)
Supplement: Supplementary file 9 [file Table9.XLS]

## Sheet:  growth performance and body si
Day 1	Initial body weight Kg	Initial body heighcm	Initial bust lengthcm	Initial pipe circumference lengthcm
CK	2.45	33	30	4.4
CK	3	37	34.8	5
CK	2.3	31	31.2	4.2
CK	2.75	36	32	4.6
CK	2.96	36	35	5
CK	2.9	34.3	32.8	5
AK	2.9	38	31.8	5
AK	2.95	38	35	5
AK	2.9	33	31	5
AK	2.5	38	31.4	4.4
AK	2.65	36	29	4.6
AK	2.5	31	31	4.3
SS	3.15	31	33.4	5
SS	2.85	30	33.6	5
SS	2.55	30	31	4.6
SS	2.2	31	29.2	4.3
SS	3.3	33	34	5
SS	2.35	33.5	31	4.2
Day 28	Final body weightKg	Final body heightcm	Final bust lengthcm	Final pipe circumference length cm	Average daily gaing/d
CK	3	35	30	4.8	19.6429
CK	4.5	41	36	5.2	53.5714
CK	4.5	39	36	5.4	78.5714
CK	5.3	39	38	5.2	91.0714
CK	4.2	38	36	5.4	44.2857
CK	4.1	37	36	5	42.8571
AK	5.4	41	40	5.6	89.2857
AK	5.1	41	40	5.6	76.7857
AK	5.5	42	41	6	92.8571
AK	4.9	43	30	5.6	85.7143
AK	3.4	39	34.5	5.4	26.7857
AK	4.1	41	37	5.6	74.2857
SS	6	45	42.5	6.4	101.786
SS	5.8	42	39	5.8	105.357
SS	4.7	44	38	6	76.7857
SS	5.8	44	44.6	6.2	66.0714
SS	4	40	35.6	5.2	107.143
SS	6.3	44	46	6.4	128.571
